# Supplementary material for: Impact of Sodium Silicate Supplemented, IR-Treated Panax Ginseng on Extraction Optimization for Enhanced Anti-Tyrosinase and Antioxidant Activity: A Response Surface Methodology (RSM) Approach
Source: Antioxidants (Basel). 2023 Dec 28;13(1):54. doi: 10.3390/antiox13010054 (PMC10812770; doi:10.3390/antiox13010054)
Supplement: Supplementary file 1 [file antioxidants-13-00054-s001.zip]

Archive with 1 entries (1 files):
- antioxidants-2743050-supplementary.pdf
